# Supplementary material for: Recommendations for Accurate Resolution of Gene and Isoform Allele-Specific Expression in RNA-Seq Data
Source: PLoS One. 2015 May 12;10(5):e0126911. doi: 10.1371/journal.pone.0126911 (PMC4428808; doi:10.1371/journal.pone.0126911)
Supplement: S1 Table — (XLSX) [file pone.0126911.s020.xlsx]

## Sheet: TableS1
		Genotyped			Imputed
		Pass	Fail/NoCall	Total	Pass	Fail/NoCall	Total	Total (Pass)	Total (tested)	Percentage Pass
Brain	Heterozygous	228168	3699	231867	1421683	94260	1515943	1649851	1747810	94.3953
Brain	Homozygous	674670	38340	713010	7967726	225217	8192943	8642396	8905953	97.0407
Brain	Total	902838	42039	944877	9389409	319477	9708886	10292247	10653763	96.6067
		Pass	Fail/NoCall	Total	Pass	Fail/NoCall	Total	Total (Pass)	Total (tested)	Percentage Pass
Liver	Heterozygous	226850	4603	231453	1402537	102869	1505406	1629387	1736859	93.8123
Liver	Homozygous	674000	38518	712518	7971549	232600	8204149	8645549	8916667	96.9594
Liver	Total	900850	43121	943971	9374086	335469	9709555	10274936	10653526	96.4463
Unphased
Brain	Homozygous	235355
Brain	Heterozygous	218207
Brain	small indels	221595
Liver	Homozygous	233074
Liver	Heterozygous	190290
Liver	small indels	160844
