# Supplementary material for: Recommendations for Accurate Resolution of Gene and Isoform Allele-Specific Expression in RNA-Seq Data
Source: PLoS One. 2015 May 12;10(5):e0126911. doi: 10.1371/journal.pone.0126911 (PMC4428808; doi:10.1371/journal.pone.0126911)
Supplement: S2 Table — (XLSX) [file pone.0126911.s021.xlsx]

## Sheet: TableS2
Library	Universal Alignment (R1, PCR deduplicated, uniquely mapped reads)	Diploid Alignment (R1, PCR deduplicated, uniquely mapped reads	Difference
Brain Library 1	16092323	16108371	16048
Brain Library 2	24890747	24914563	23816
Liver Library 1	25688182	25716119	27937
Liver Library 2	25444837	25474187	29350
