# Supplementary material for: Recommendations for Accurate Resolution of Gene and Isoform Allele-Specific Expression in RNA-Seq Data
Source: PLoS One. 2015 May 12;10(5):e0126911. doi: 10.1371/journal.pone.0126911 (PMC4428808; doi:10.1371/journal.pone.0126911)
Supplement: S3 Table — (XLSX) [file pone.0126911.s022.xlsx]

## Sheet: TableS3
	Universal Alignment			Diploid Alignment			Difference (Diploid - Universal)
Library	Reference	Variant	Total	Reference	Variant	Total	Reference	Variant	Total	Percentage Variant
Brain Replicate 1	260238	249141	509379	266025	268036	534061	5787	18895	24682	76.6
Brain Replicate 2	447626	429975	877601	456471	459090	915561	8845	29115	37960	76.7
Liver Replicate 1	585575	534040	1119615	596927	576697	1173624	11352	42657	54009	79
Liver Replicate 2	553733	504118	1057851	568138	550680	1118818	14405	46562	60967	76.4
Total	1847172	1717274	3564446	1887561	1854503	3742064	40389	137229	177618	77.3
