# Supplementary material for: Recommendations for Accurate Resolution of Gene and Isoform Allele-Specific Expression in RNA-Seq Data
Source: PLoS One. 2015 May 12;10(5):e0126911. doi: 10.1371/journal.pone.0126911 (PMC4428808; doi:10.1371/journal.pone.0126911)
Supplement: S4 Table — (XLSX) [file pone.0126911.s023.xlsx]

## Sheet: TableS4
Sample	Replicate	Alignment	Non ASE SNPs	ASE SNPs	Total SNPs	Percentage ASE
Brain	1	universal	12310	1166	13476	8.65242
Brain	1	diploid	13063	1057	14120	7.48584
Brain	2	universal	20550	1699	22249	7.6363
Brain	2	diploid	21773	1547	23320	6.63379
Liver	1	universal	28414	2640	31054	8.50132
Liver	1	diploid	30122	2270	32392	7.0079
Liver	2	universal	22894	2577	25471	10.1174
Liver	2	diploid	24523	2303	26826	8.58495
Total		universal	84168	8082	92250	8.76098
Total		diploid	89481	7177	96658	7.42515
