# Supplementary material for: Recommendations for Accurate Resolution of Gene and Isoform Allele-Specific Expression in RNA-Seq Data
Source: PLoS One. 2015 May 12;10(5):e0126911. doi: 10.1371/journal.pone.0126911 (PMC4428808; doi:10.1371/journal.pone.0126911)
Supplement: S5 Table — (XLSX) [file pone.0126911.s024.xlsx]

## Sheet: TableS6
Tissue	SNPs filtered for proximal Indels	SNPs filtered for proximal SNPs (2 or more)	SNPs filtered for poor alignability	Total (unique to each tissue)
Brain	564	134	309	1000
Liver	613	263	614	1450
Total	1177	397	923	2450
