# Supplementary material for: Recommendations for Accurate Resolution of Gene and Isoform Allele-Specific Expression in RNA-Seq Data
Source: PLoS One. 2015 May 12;10(5):e0126911. doi: 10.1371/journal.pone.0126911 (PMC4428808; doi:10.1371/journal.pone.0126911)
Supplement: S1 Dataset — (GZ) [file pone.0126911.s026.gz]

Archive with 10 entries (8 files):
- snp_and_gene_datafiles
- snp_and_gene_datafiles/snp_and_gene_datafiles
- snp_and_gene_datafiles/snp_and_gene_datafiles/brain.lib_1.genes.tab
- snp_and_gene_datafiles/snp_and_gene_datafiles/brain.lib_1.snps.tab
- snp_and_gene_datafiles/snp_and_gene_datafiles/brain.lib_2.genes.tab
- snp_and_gene_datafiles/snp_and_gene_datafiles/brain.lib_2.snps.tab
- snp_and_gene_datafiles/snp_and_gene_datafiles/liver.lib_1.genes.tab
- snp_and_gene_datafiles/snp_and_gene_datafiles/liver.lib_1.snps.tab
- snp_and_gene_datafiles/snp_and_gene_datafiles/liver.lib_2.genes.tab
- snp_and_gene_datafiles/snp_and_gene_datafiles/liver.lib_2.snps.tab
