# Supplementary material for: Recommendations for Accurate Resolution of Gene and Isoform Allele-Specific Expression in RNA-Seq Data
Source: PLoS One. 2015 May 12;10(5):e0126911. doi: 10.1371/journal.pone.0126911 (PMC4428808; doi:10.1371/journal.pone.0126911)
Supplement: S2 Dataset — (GZ) [file pone.0126911.s027.gz]

Archive with 5 entries (4 files):
- denovo_snv_datafiles
- denovo_snv_datafiles/brain.indels.denovo.vcf
- denovo_snv_datafiles/brain.snps.denovo.vcf
- denovo_snv_datafiles/liver.indels.denovo.vcf
- denovo_snv_datafiles/liver.snps.denovo.vcf
